# Supplementary material for: Exploring the Therapeutic Effects of Atractylodes macrocephala Koidz against Human Gastric Cancer
Source: Nutrients. 2024 Mar 27;16(7):965. doi: 10.3390/nu16070965 (PMC11013299; doi:10.3390/nu16070965)
Supplement: Supplementary file 1 [file nutrients-16-00965-s001.zip]

Archive with 1 entries (1 files):
- nutrients-2923759-supplementary.pdf
